# Supplementary material for: Age-Appropriateness of Oral Formulations Authorized for Pediatrics
Source: Pharm Res. 2026 Mar 16;43(6):1785–97. doi: 10.1007/s11095-026-04055-x (PMC13350123; doi:10.1007/s11095-026-04055-x)
Supplement: Supplementary file 1 — (XLSX 17.8 KB) [file 11095_2026_4055_MOESM1_ESM.xlsx]

## Sheet: Sheet1
Brand	Active Pharamceutical Ingredient	Formulation
ZIAGEN	Abacavir 300 mg	Tablet
ZIAGEN	Abacavir 20 mg/mL	Solution
TRIUMEQ	Abacavir-Dolutegravir-Lamivudine 600-50-300 mg	Tablet
TRIUMEQ PD	Abacavir-Dolutegravir-Lamivudine 60-5-30 mg	Tablet for Suspension
REYATAZ	Atazanavir 150, 200, 300 mg	Capsule
REYATAZ	Atazanavir 50 mg/packet	Powder
EVOTAZ	Atazanavir-Cobicistat 300-150 mg	Tablet
BIKTARVY	Bictegravir-Emtricitabine-TenofovirAF 30-120-15 mg, 50-200-25 mg	Tablet
VOCABRIA	Cabotegravir 30 mg	Tablet
TYBOST	Cobicistat 150 mg	Tablet
PREZISTA	Darunavir 75, 150, 600, 800 mg	Tablet
PREZISTA	Darunavir 100 mg/mL	Suspension
SYMTUZA	Darunavir-Cobicistat-Emtricitabine-TenofovirAF 800-150-200-10 mg	Tablet
PREZCOBIX	Darunavir-Cobicistat 800-150 mg	Tablet
TIVICAY	Dolutegravir 50 mg	Tablet
TIVICAY PD	Dolutegravir 5 mg	Tablet for Suspension
PIFELTRO	Doravirine 100 mg	Tablet
DELSTRIGO	Doravirine-Lamivudine-TenofovirDF 100-300-300 mg	Tablet
SUSTIVA	Efavirenz 600 mg	Tablet
SUSTIVA	Efavirenz 50, 200 mg	Capsule
SYMFI	Efavirenz-Lamivudine-TenofovirDF 600-300-300 mg	Tablet
SYMFI LO	Efavirenz-Lamivudine-TenofovirDF 400-300-300 mg	Tablet
GENVOYA	Elvitegravir-Cobicistat-Emtricitabine-TenofovirAF 150-150-200-10 mg	Tablet
STRIBILD	Elvitegravir-Cobicistat-Emtricitabine-TenofovirDF 150-150-200-300 mg	Tablet
ODEFSEY	Emtricitabine-Rilpivirine-TenofovirAF 200-25-25 mg	Tablet
COMPLERA	Emtricitabine-Rilpivirine-TenofovirDF 200-25-300 mg	Tablet
DESCOVY	Emtricitabine-TenofovirAF 120/15, 200/25 mg	Tablet
TRUVADA	Emtricitabine-TenofovirDF 100/150, 133/200, 167/200, 200/300 mg	Tablet
INTELENCE	Etravirine 25, 100, 200 mg	Tablet
LEXIVA	Fosamprenavir 700 mg	Tablet
EPIVIR	Lamivudine 150, 300 mg	Tablet
EPIVIR	Lamivudine 10 mg/mL	Solution
CIMDUO	Lamivudine-TenofovirDF 300-300 mg	Tablet
KALETRA	Lopinavir-Ritonavir 100-25, 200-50 mg	Tablet
KALETRA	Lopinavir-Ritonavir 80-20 mg/mL	Solution
SELZENTRY	Maraviroc 150, 300 mg	Tablet
SELZENTRY	Maraviroc 20 mg/mL	Solution
VIRAMUNE	Nevirapine 200 mg	Tablet
VIRAMUNE	Nevirapine 10 mg/mL	Suspension
ISENTRESS	Raltegravir 400, 600 mg	Tablet
ISENTRESS	Raltegravir 25, 100 mg	Chewable Tablet
ISENTRESS	Raltegravir 100 mg/packet	Powder
EDURANT	Rilpivirine 25 mg	Tablet
EDURANT PED	Rilpivirine 2.5 mg	Tablet for Suspension
VIREAD	TenofovirDF 150, 200, 250, 300 mg	Tablet
VIREAD	TenofovirDF 60mg/g	Powder
APTIVUS	Tipranavir 250 mg	Capsule
RETROVIR	Zidovudine 100 mg	Capsule
RETROVIR	Zidovudine 300 mg	Tablet
RETROVIR	Zidovudine 10 mg/mL	Solution
AUGMENTIN	Amoxicillin-Clavulanate 250-125, 500-125, 875-125 mg	Tablet
AUGMENTIN XR	Amoxicillin-Clavulanate 1000-62.5 mg	Tablet
AUGMENTIN	Amoxicillin-Clavulanate 125-31.25/5, 200-28.5/5, 250-62.5 mg, 400-57/5, 600-42.9/5 mg/mL	Powder for Suspension
ZITHROMAX	Azithromycin 250, 500 mg	Tablet
ZITHROMAX	Azithromycin 100/5, 200/5 mg/mL	Suspension
VIBRAMYCIN	Doxycycline Hyclate 50, 100 mg	Capsule
ACTICLATE	Doxycycline Hyclate 20, 50, 75, 100, 150 mg	Tablet
DORYX	Doxycycline Hyclate 50, 75, 80, 100, 150, 200 mg	Tablet (DR)
VIBRAMYCIN	Doxycycline Monohydrate 25/5 mg/mL	Powder for Suspension
DIFICID	Fidaxomicin 200 mg	Tablet
DIFICID	Fidaxomicin 40 mg/mL	Granules for Suspension
FLAGYL	Metronidazole 375 mg	Capsule
FLAGYL	Metronidazole 250, 500 mg	Tablet
LIKMEZ	Metronidazole 100 mg/mL	Suspension
PRIFTIN	Rifapentine 150 mg	Tablet
BACTRIM	Sulfamethoxazole-Trimethoprim 400-80 mg	Tablet
BACTRIM DS	Sulfamethoxazole-Trimethoprim 800-160 mg	Tablet
SULFATRIM PED	Sulfamethoxazole-Trimethoprim 200-40 mg/5mL	Suspension
SOLOSEC	Secnidazole 2 g/packet	Powder
SIVEXTRO	Tedizolid Phosphate 200 mg	Tablet
BREXAFEMME	Ibrexafungerp 150 mg	Tablet
CRESEMBA	Isavuconazonium 74.5, 186 mg	Capsule
NOXAFIL	Posaconazole 100 mg	Tablet (DR)
NOXAFIL	Posaconazole 300 mg/packet	Powder (DR) for suspension
VFEND	Voriconazole 50 mg, 200 mg	Tablet
VFEND	Voriconazole 40 mg/mL	Powder for Suspension
XOFLUZA	Baloxavir Marboxil 40, 80 mg	Tablet
XOFLUZA	Baloxavir Marboxil 40 mg/bottle	Granules for Suspension
ZEPATIER	Elbasvir-Grazoprevir 50-100 mg	Tablet
BARACLUDE	Entecavir 0.5, 1 mg	Tablet
BARACLUDE	Entecavir 0.05 mg/mL	Solution
MAVYRET	Glecaprevir-Pibrentasvir 100-40 mg	Tablet
MAVYRET	Glecaprevir-Pibrentasvir 50-20 mg	Powder
HARVONI	Ledipasvir-Sofosbuvir 45-200, 90-400 mg	Tablet
HARVONI	Ledipasvir-Sofosbuvir 33.75-150, 45-200 mg/packet	Pellets
TAMIFLU	Oseltamivir 30, 45, 75 mg	Capsule
TAMIFLU	Oseltamivir 6 mg/mL	Powder for Suspension
REBETOL	Ribavirin 200 mg	Capsule
COPEGUS	Ribavirin 200 mg	Tablet
SOVALDI	Sofosbuvir 200, 400 mg	Tablet
SOVALDI	Sofosbuvir 150, 200 mg	Pellets
EPCLUSA	Sofosbuvir-Velpatasvir 200-50, 400-100 mg	Tablet
EPCLUSA	Sofosbuvir-Velpatasvir 150-37.5, 200/50 mg	Pellets
VEMLIDY	TenofovirAF 25 mg	Tablet
VALTREX	Valacyclovir 500, 1000 mg	Tablet
VALCYTE	Valganciclovir 450 mg	Tablet
VALCYTE	Valganciclovir 50 mg/mL	Solution
PROMACTA KIT	Eltrombopag olamine 12.5 mg, 25 mg	Powder for Suspension
PROMACTA	Eltrombopag olamine 12.5 mg, 25 mg, 50 mg, 75 mg	Tablet
ALVAIZ	Eltrombopag choline 9 mg, 18 mg, 36 mg, 54 mg	Tablet
PRADAXA	Dabigatran etexilate 75, 110 mg, 150 mg	Capsule
PRADAXA	Dabigatran etexilate 20 mg, 30 mg, 40 mg, 50 mg, 110 mg, 150 mg	Pellet
XARELTO	Rivaroxaban 1 mg/mL	Granules for Suspension
EPIDIOLEX	Cannabidiol 100 mg/mL	Solution
TEGRETOL	Carbamazepine 100 mg/5 mL	Suspension
ZARONTIN	Ethosuximide 250 mg	Capsule
ZARONTIN	Ethosuximide 250 mg/5 mL	Syrup
NEURONTIN	Gabapentin 600 mg, 800 mg	Tablet
NEURONTIN	Gabapentin 100 mg, 300 mg, 400 mg	Capsule
NEURONTIN	Gabapentin 250 mg/ 5 mL	Solution
VIMPAT	Lacosamide 50 mg, 100 mg, 150 mg, 200 mg	Tablet
VIMPAT	Lacosamide 10 mg/mL	Solution
LAMICTAL	Lamotrigine 25 mg, 100 mg, 150 mg, 200 mg	Tablet
LAMICTAL CD	Lamotrigine 2 mg, 5 mg, 25 mg	Tablet for Suspension
LAMICTAL ODT	Lamotrigine 25 mg, 50 mg, 100 mg, 200 mg	ODT
KEPPRA	Levetiracetam 250 mg, 500 mg, 750 mg, 1000 mg	Tablet
KEPPRA	Levetiracetam 100 mg/mL	Suspension
SPRITAM	Levetiracetam 250 mg, 500 mg, 750 mg, 1000 mg	ODT
TRILEPTAL	Oxcarbazepine 150 mg, 300 mg, 600 mg	Tablet
TRILEPTAL	Oxcarbazepine 300 mg/5 mL	Suspension
OXTELLAR XR	Oxcarbazepine 150 mg, 300 mg, 600 mg	Tablet (ER)
DILANTIN	Phenytoin 30 mg, 100 mg	Capsule
DILANTIN INFATAB	Phenytoin 50 mg	Chewable Tablet
DILANTIN-125	Phenytoin 125 mg/5 mL	Suspension
LYRICA	Pregabalin 25 mg, 50 mg, 75 mg, 100 mg, 150 mg, 200 mg, 225 mg, 300 mg	Capsule
LYRICA	Pregabalin 20 mg/mL	Solution
BANZEL	Rufinamide 200 mg, 400 mg	Tablet
BANZEL	Rufinamide 40 mg/mL	Suspension
FINTEPLA	Fenfluramine hydrochloride 2.2 mg/mL	Solution
EPRONTIA	Topiramate 25 mg/mL	Solution
TOPAMAX	Topiramate 25 mg, 50 mg, 100 mg, 200 mg	Tablet
TOPAMAX SPRINKLE	Topiramate 15 mg, 25 mg	Capsule / Pellet
TROKENDI XR	Topiramate 25 mg, 50 mg, 100 mg, 200 mg	Capsule (ER)
APTIOM	Eslicarbazepine acetate 200 mg, 400 mg, 600 mg, 800 mg	Tablet
FYCOMPA	Perampanel 2 mg, 4 mg, 6 mg, 8 mg, 10 mg, 12 mg	Tablet
FYCOMPA	Perampanel 0.5 mg/mL	Suspension
MEKINIST	Trametinib 0.5 mg, 2 mg	Tablet
MEKINIST	Trametinib 4.7 mg/bottle	Powder for Solution
TAFINLAR	Dabrafenib 50 mg, 75 mg	Capsule
TAFINLAR	Dabrafenib 10 mg	Tablet for Suspension
SPRYCEL	Dasatinib 20 mg, 50 mg, 70 mg, 80 mg, 100 mg, 140 mg	Tablet
ROZLYTREK	Entrectinib 100 mg, 200 mg	Capsule
ROZLYTREK	Entrectinib 50 mg	Pellet
IMBRUVICA	Ibrutinib 70 mg, 140 mg	Capsule
IMBRUVICA	Ibrutinib 140 mg, 280 mg, 420 mg	Tablet
IMBRUVICA	Ibrutinib 70 mg/mL	Suspension
PROZAC	Fluoxetine 10 mg, 20 mg, 40 mg	Capsule
SYMBYAX	Olanzapine and Fluoxetine hydrochloride 3 mg/25 mg, 6 mg/25 mg	Capsule
RISPERDAL	Risperidone 0.25 mg, 0.5 mg, 1 mg, 2 mg, 3 mg, 4 mg	Tablet
RISPERDAL	Risperidone 1 mg/mL	Solution
ABILIFY	Aripiprazole 2 mg, 5 mg, 10 mg, 15 mg, 20 mg, 30 mg	Tablet
LATUDA	Lurasidone hydrochloride 20 mg, 40 mg, 60 mg, 80 mg, 120 mg	Tablet
SAPHRIS	Asenapine maleate 2.5 mg, 5 mg, 10 mg	Sublingual Tablet
SEROQUEL	Quetiapine fumarate 25 mg, 50 mg, 100 mg, 200 mg, 300 mg, 400 mg	Tablet
SEROQUEL XR	Quetiapine fumarate 50 mg, 150 mg, 200 mg, 300 mg, 400 mg	Tablet (ER)
KAPSPRAGO SPRINKLE	Metoprolol succinate 25 mg, 50 mg, 100 mg, 200 mg	Capsule (ER) / Pellet
TOPROL-XL	Metoprolol succinate 25 mg, 50 mg, 100 mg, 200 mg	Tablet (ER)
CORLANOR	Ivabradine 5 mg/5 mL	Solution
DIOVAN	Valsartan 40 mg, 80 mg, 160 mg, 320 mg	Tablet
NORLIQVA	Amlodipine besylate 1 mg/mL	Solution
KATERZIA	Amlodipine benzoate 1 mg/mL	Solution
CONJUPRI	Levamlodipine maleate 1.25 mg, 2.5 mg, 5 mg	Tablet
EPANED	Enalapril maleate 1 mg/mL	Solution
VASOTEC	Enalapril maleate 2.5 mg, 5 mg, 10 mg, 20 mg	Tablet
QBRELIS	Lisinopril 1 mg/mL	Solution
COZAAR	Losartan potassium 25 mg, 50 mg, 100 mg	Tablet
NORVASC	Amlodipine besylate 2.5 mg, 5 mg, 10 mg	Tablet
LOTENSIN	Benazepril hydrochloride 10 mg, 20 mg, 40 mg	Tablet
ATACAND	Candesartan cilexetil 4 mg, 8 mg, 16 mg, 32 mg	Tablet
ENTRESTO	Sacubitril and Valsartan 24/26 mg, 49/51 mg, 97, 103 mg	Tablet
ENTRESTO SPRINKLE	Sacubitril and Valsartan 24/26 mg, 49/51 mg, 97/103 mg	Pellet
BENICAR	Olmesartan medoxomil 5 mg, 20 mg, 40 mg	Tablet
ZESTRIL	Lisinopril 2.5 mg, 5 mg, 10 mg, 20 mg, 30 mg, 40 mg	Tablet
BETAPACE	Sotalol hydrochloride 80 mg, 120 mg, 160 mg	Tablet
SOTYLIZE	Sotalol hydrochloride 5 mg/mL	Solution
FOCALIN	Dexmethylphenidate hydrochloride 2.5 mg, 5 mg, 10 mg	Tablet
FOCALIN XR	Dexmethylphenidate hydrochloride 5 mg, 10 mg, 15 mg, 20 mg, 25 mg, 30 mg, 35 mg, 40 mg	Capsule (ER) / Pellet
AZSTARYS	Serdexmethylphenidate and Dexmethylphenidate 26.1 mg/5.2 mg, 39.2 mg/7.8 mg, 52.3 mg/10.4 mg	Capsule / Pellet
STRATTERA	Atomoxetine hydrochloride 10 mg, 18 mg, 25 mg, 40 mg, 60 mg, 80 mg, 100 mg	Capsule
INTUNIV	Guanfacine hydrochloride 1 mg, 2 mg, 3 mg, 4 mg	Tablet (ER)
VYVANSE	Lisdexamfetamine dimesylate 10 mg, 20 mg, 30 mg, 40 mg, 50 mg, 60 mg, 70 mg	Capsule / Pellet
VYVANSE	Lisdexamfetamine dimesylate 10 mg, 20 mg, 30 mg, 40 mg, 50 mg, 60 mg	Chewable Tablet
QELBREE	Viloxazine hydrochloride 100 mg, 150 mg, 200 mg	Capsule (ER) / Pellet
APTENSIO XR	Methylphenidate hydrochloride 10 mg, 15 mg, 20 mg, 30 mg, 40 mg, 50 mg, 60 mg	Capsule (ER) / Pellet
CONCERTA	Methylphenidate hydrochloride 18 mg, 27 mg, 36 mg, 54 mg	Tablet (ER)
COTEMPLA XR-ODT	Methylphenidate 8.6 mg, 17.3 mg, 25.9 mg	ODT (ER)
JORNAY PM	Methylphenidate hydrochloride 20 mg, 40 mg , 60 mg, 80 mg, 100 mg	Capsule (ER) / Pellet
METADATE CD	Methylphenidate hydrochloride 10 mg, 20 mg, 30 mg, 40 mg, 50 mg, 60 mg	Capsule (ER) / Pellet
METHYLIN	Methylphenidate hydrochloride 5 mg/5 mL, 10 mg/5 mL (METHYLIN™)	Solution
QUILLICHEW ER	Methylphenidate hydrochloride 20 mg, 30 mg, 40 mg	Chewable Tablet
QUILLIVANT XR	Methylphenidate hydrochloride 5 mg/mL	Suspension (ER)
RELEXXII	Methylphenidate hydrochloride 18 mg, 27 mg, 36 mg, 45 mg, 54 mg, 63 mg, 72 mg	Tablet (ER)
RITALIN	Methylphenidate hydrochloride 5 mg, 10 mg, 20 mg	Tablet
RITALIN LA	Methylphenidate hydrochloride 5 mg, 10 mg, 20 mg	Capsule (ER) / Pellet
DYANAVEL XR	Amphetamine 2.5 mg/mL	Suspension (ER)
DYANAVEL XR	Amphetamine 5 mg, 10 mg, 15 mg, 20 mg	Tablet (ER)
ADZENYS XR-ODT	Amphetamine 3.1 mg, 6.3 mg, 9.4 mg, 12.5 mg, 15.7 mg, 18.8 mg	ODT (ER)
ADDERALL XR	Amphetamine 5 mg, 10 mg, 15 mg, 20 mg, 25 mg, 30 mg	Capsule (ER) / Pellet
EMEND	Aprepitant 125 mg	Powder for Suspension
COLAZAL	Balsalazide 750 mg	Capsule
LIALDA	Mesalamine 1.2 g	Tablet (DR)
ASACOL	Mesalamine 400 mg	Tablet (DR)
DELIZCOL	Mesalamine 400 mg	Capsule (DR)
PERTYZE	Pancrealipase 4000 USP units, 8000 USP units, 16000 USP units, 24000 USP units	Capsule (DR) / Pellet
PANCREAZE	Pancrealipase 2600 USP units, 4200 USP units, 10500 USP units, 16800 USP units, 21000 USP units, 37000 USP units	Capsule (DR) / Pellet
CLENPIQ	Sodium picosulfate, Magnesium oxide, and Anhydrous citric acid 10 mg/bottle, 3.5 g/bottle, 12 g/bottle	Solution
MYRBETRIQ	Mirabegron 25 mg, 50 mg	Tablet (ER)
MYRBETRIQ	Mirabegron 8 mg/mL	Granule for Suspension (ER)
KALYDECO	Ivacaftor 150 mg	Tablet
KALYDECO	Ivacaftor 5.8 mg, 13.4 mg, 25 mg, 50 mg, and 75 mg	Granule
ORKAMBI	Lumacaftor and Ivacaftor 100 mg/125 mg, 200 mg/125 mg	Tablet
ORKAMBI	Lumacaftor and Ivacaftor 75 mg/94 mg, 100 mg/125 mg, 150 mg/188 mg	Granule
AFINITOR	Everolimus 2.5 mg, 5 mg, 7.5 mg, 10 mg	Tablet
AFINITOR DISPERZ	Everolimus 2 mg, 3 mg, 5 mg	Tablet for Suspension
